# Supplementary material for: VX-770, Cact-A1, and Increased Intracellular cAMP Have Distinct Acute Impacts upon CFTR Activity
Source: Int J Mol Sci. 2025 Jan 8;26(2):471. doi: 10.3390/ijms26020471 (PMC11764695; doi:10.3390/ijms26020471)
Supplement: Supplementary file 1 [file ijms-26-00471-s001.zip]

Archive with 5 entries (5 files):
- Supplemental Figure 1_v3.pdf
- Supplemental Figure 2_v3.pdf
- Supplemental Figure 3_v3.pdf
- Supplemental Figure 4_v6.pdf
- Supplemental Figures.pdf
